# Supplementary material for: Repeat-Induced Point Mutations Drive Divergence between Fusarium circinatum and Its Close Relatives
Source: Pathogens. 2019 Dec 14;8(4):298. doi: 10.3390/pathogens8040298 (PMC6963459; doi:10.3390/pathogens8040298)
Supplement: Supplementary file 1 [file pathogens-08-00298-s001.zip]

Archive with 6 entries (6 files):
- Figure S2 van Wyk et al 2020.pptx
- Figure S3 van Wyk et al 2020.pptx
- Figure S4 van Wyk et al 2020.pptx
- Figure S5 van Wyk et al 2020.pptx
- Supplementary Tables for van Wyk et al 2020.xlsx
- Figure S1 van Wyk et al 2020.pptx
