# Supplementary material for: Repeat-Induced Point Mutations Drive Divergence between Fusarium circinatum and Its Close Relatives
Source: Pathogens. 2019 Dec 14;8(4):298. doi: 10.3390/pathogens8040298 (PMC6963459; doi:10.3390/pathogens8040298)
Supplement: Supplementary file 1 [file pathogens-08-00298-s001.zip › Supplementary Tables for van Wyk et al 2020.xlsx]

## Sheet: S1
Table S1: List of RIP genes regarded to be necessary for RIP, and RIP associated methylation to occur in RIP capable fungi. The genomic location of homologous sequences of FFSC fungi investigated in this study are based on BLASTn analyses on genome assemblies as published on the NCBI genome database. For F. circinatum, the results of the RNA-seq data anlyses are listed.
Protein name and NCBI accession number	Fusarium circinatum			Fusarium temperatum	Fusarium fujikuroi	Fusarium verticillioides	Fusarium mangiferae	Fusarium nygamai
		RPKM1	Unique gene reads per transcript
HP-1	g30.102	38.26	4279	g30.82	FF_062931	FVEG_013876	FMAN_09299	g_3888.1
XP_957632.1	Chromosome 6			Chromosome 6	Chromosome 1	NC_031680	Scaffold004	Scaffold003
	3 074 320-3 076 695 bp			3 059 922-3 060 872 bp	3 164 623-3 165 197bp	2 943 524-2 944 098bp	2 365 637-2 366 576 bp	3 021 710-3 022 643 bp
DIM-2	g22.31	2.51	2377	g23.9	FF_08441	FVEG_11429	FMAN_10524	g_4731.1
XP_959891.1	Chromosome 7			Chromosome 7	Chromosome 2	NC_031681	Scaffold16	Scaffold004
	2 248 015-2 252 033 bp			2 338 738-2 342 760 bp	2 184 718-2 187 832 bp	2 121 814- 2 119 676	1 101 072-1 104 539 bp	2 084 770-2 088 246 bp
RID	g24.18	28.34	1484	g25.67	FF_06164	FVEG_02018	FMAN_09165	g_3766
XP_011392925.1	Chromosomes 6			Chromosome 6	Chromosome 6	NC_031680	Scaffold4	Scaffold003
	2 487 938-2 488 599 bp			2 543 837- 2 545 787 bp	2 672 772-2 674 253 bp	2 449 985-2 451 529 bp	1 868 506-1 870 443 bp	2 526 686-2 528 623 bp
DIM-5	g28.0	10.7	1145	g29.67	FF_07620.1	FVEG_08911	FMAN_07768	g_2471.1
XP_957479.2	Chromosome 5			Chromosome 5	Chromosome 5	NC_031679	Scaffold12	Scaffold 2
	277 129-280 278 bp			2 901 009-2 902 153 bp	2 829 551-2 830 570 bp	2 669 141-2 670 160 bp	38 876-40 020 bp	2 909 301-2 910 441 bp
DIM-3	g17.69	166.06	23987	g16.59	FF_02702.1	FVEG_08024	FMAN_04997	g4826t1
XP_960652.1	Chromosome 3			Chromosome 3	Chromosome 3	NC_031677	Scaffold 3	Scaffold 8
	1 748 235- 1750 246 bp			1 668 876-1 670 888 bp	1 848 306-1 850 213 bp	1 651 606 - 1653619 bp	2 733 599-2 734 565 bp	1 428 627-1 430 009 bp
DIM-7	g14.27	12.48	2370	g14.74	FF_02137.1	FVEG_07938	FMAN_04175	g4746.1
XP_961308.2	Chromosome 3			Chromosome 3	Chromosome 3	NC_031677	Scaffold 3	Scaffold 8
	1 455 358-1 457 726 bp			1 387 676-1 390 163 bp	1 562 492-1 564 545 bp	1 366 002-1 369 199 bp	3 016 194-3 018 711 bp	1 143 946-1 146 457 bp
DIM-8	g13.103	17.71	5399	g14.50	FF_04892.1	FVEG_06222	FMAN_02500	g1063.t1
XP_962347.1	Chromosome 2			Chromosome 2	Chromosome 2	Chromosome 2	Scaffold 10	Scaffold 12
	1 341 967 -1 345 556			1 401 524- 1 405 113 bp	1 267 123-1 270 709 bp	1 231 816-1 235 736 bp	1 230 449-1 234 035 bp	1 265 460-1 269 041 bp
DIM-9	g15.26	7.1	1963	g30.98	FF_0162701	FVEG_09499	FMAN_00488	g3195t1
XP_956278.3	Chromosome 1			Chromosome 1	Chromosome 1	NC_031675	Scaffold 13	Scaffold 1
	1 541 150-1 544 343 bp			3 030 690-3 033 605 bp	1 441 290- 1 443 494 bp	1 455 372-1 460 247 bp	1 529 624-1 532 795 bp	3 675 490-3 678 652 bp
1RPKM= Reads per kilobase per million mapped reads

## Sheet: S2
Table S2: List of InterPro terms and descriptions, and GO term and descriptions of the protein sequences that have been identified to be responsible for RIP. The listed protein functional domains are present in all of the FFSC species investigated (see Table S1).
GO Terms				InterPro Terms
Protein	Biological Process	Molecular Function	Cellular Component	Number	Description	InterPro Term	Other terms
HP-1	None predicted	None predicted	GO:0005634 nucleus	1	Chromo-like domain superfamily	IPR016197	SSF54160
				2	Chromo/chromo shadow domain	IPR000953	-
				3	Chromo domain	IPR023780	PF00385
				4	Chromo shadow domain	IPR008251	SM00300
					-	-	PF01393
				5	Chromo domain, conserved site	IPR023779	PS00598
DIM-2	None predicted	GO:0003682 Chromatin binding	None predicted	1	S-adenosyl-L-methionine-dependent methyltransferase	IPR029063	SSF53335
		GO:0008168 Methyltransferase activity		2	C-5 cytosine methyltransferase	IPR001525	PR00105
				3	Bromo adjacent homology (BAH) domain	IPR001025	PS51038
				4	DNA methylase C5 Cytosine-specific, active site	IPR018117	PS00094
RID	None predicted	GO:0008168 Methyltransferase activity	None predicted	1	S-adenosyl-L-methionine-dependent methyltransferase	IPR029063	SSF53335
				2	C-5 cytosine methyltransferase	IPR001525	PR00105
DIM-5	GO:0034968 Histone-lysine N-methyltransferase activity	GO:0005515 Protein binding	GO:0005634 nucleus	1	Pre-SET domain	IPR007728	PF05033
					-	-	PS50867
		GO:0008270 Zinc ion binding		2	SET domain	IPR001214	PF00856
		GO:0018024 Histone-lysine N-methyltransferase activity			-	-	PS50280
				3	Post-SET domain	IPR003616	PS50868
DIM-3	GO:0006606 Protein import into nucleus	GO:0005488 Binding	GO:0005634 nucleus	1	Armadillo-type fold	IPR016024	SSF48371
		GO:0005515 Protein binding	GO:0005737 cytoplasm	2	Homologous superfamily Armadillo-like helical	IPR011989	-
				3	Importin subunit alpha	IPR024931	PIRSF005673
				4	Importin-alpha, importin-beta-binding domain	IPR002652	PS51214
		GO:0061608 Nuclear import signal receptor activity			-	-	PF01749
				5	Armadillo repeat	IPR000225	SM00185
					-	-	PS50176
					-	-	PF00514
				6	Atypical Arm Repeat	IPR032413	PF16186
DIM-7	Non-predicted	Non-predicted	Non-predicted		Non-predicted	Non-predicted	Non-predicted
DIM-8	GO:0006281 DNA repair	GO:0003676 Nucleic acid binding	GO:0005634 nucleus	1	WD40/YVTN repeat-like-containing domain superfamily	IPR015943	-
		GO:0005515 Protein binding		2	Quinoprotein alcohol dehydrogenase-like superfamily	IPR011047	-
				3	Six-bladed beta-propeller, TolB-like	IPR011042	-
				4	DNA damage-binding protein 1	IPR031297	PTHR10644:SF3
				5	Cleavage/polyadenylation specificity factor, A subunit, C-terminal	IPR004871	PF03178
DIM-9	GO:0031929 TOR signaling	GO:0005515 Protein binding	GO:0031931 TORC1 complex	1	WD40/YVTN repeat-like-containing domain superfamily	IPR015943	SSF50978
	GO:0032008 Positive regulation of TOR signaling		GO:0031932 TORC2 complex	2	WD40-repeat-containing domain superfamily	IPR036322	-
				3	Target of rapamycin complex subunit LST8	IPR037588	PTHR19842
				4	WD40 repeat	IPR001680	SM00320
					-	-	PTHR19842

## Sheet: S3
Table S3: Summary of the total RIP affected windows per core chromosome for each the Fusarium fujikuroi species complex representatives investigated.
				RIP indices1			RIP-affected proportion of each chromosome2
Species		Chromosome Size (bp)	Total Windows Investigated	Composite	Product	Substrate	Composite	Product	Substrate
Fusarium circinatum FSP 34	Chromosome1	6407589	12817	653	587	337	0.050948	0.0457985	0.0262932
	Chromosome2	5065897	10133	894	788	575	0.0882266	0.0777657	0.0567453
	Chromosome3	5081688	10165	1008	940	623	0.0991638	0.0924742	0.0612887
	Chromosome4	4313068	8628	640	583	458	0.0741771	0.0675707	0.053083
	Chromosome5	4432453	8866	535	490	328	0.0603429	0.0552673	0.0369953
	Chromosome6	4301695	8605	847	793	610	0.0984311	0.0921557	0.070889
	Chromosome7	3540654	7083	886	820	609	0.125088	0.11577	0.0859805
	Chromosome8	3172515	6347	646	610	440	0.10178	0.0961084	0.0693241
	Chromosome9	2981544	5965	534	493	360	0.0895222	0.0826488	0.0603521
	Chromosome10	2698620	5399	757	735	643	0.140211	0.136136	0.119096
	Chromosome11	2228220	4458	462	353	484	0.103634	0.0791835	0.108569
Fusarium temperatum Netza 9	Chromosome1	6525753	13053	859	774	505	0.0658086	0.0592967	0.0386884
	Chromosome2	5052385	10106	862	653	602	0.0852959	0.0646151	0.0595686
	Chromosome3	4947561	9897	817	559	892	0.0825503	0.0564818	0.0901283
	Chromosome4	4506647	9015	714	528	785	0.0792013	0.0585691	0.0870771
	Chromosome5	4540351	9082	732	674	498	0.080599	0.0742127	0.0548337
	Chromosome6	4208847	8419	608	562	388	0.0722176	0.0667538	0.0460862
	Chromosome7	3489342	6980	823	780	593	0.117908	0.111748	0.084957
	Chromosome8	3182830	6367	614	577	434	0.0964347	0.0906235	0.068164
	Chromosome9	2948229	5898	535	495	354	0.0907087	0.0839268	0.0600203
	Chromosome10	2624843	5251	612	585	471	0.116549	0.111407	0.0896972
	Chromosome11	2247932	4497	476	452	347	0.105848	0.100511	0.0771626
Fusarium verticillioides 7600	Chromosome1	6219215	12438	306	249	58	0.024602	0.0200193	0.00466313
	Chromosome2	4690091	9380	210	155	37	0.0223881	0.0165245	0.00394456
	Chromosome3	4643527	9286	338	226	73	0.0363989	0.0243377	0.0078613
	Chromosome4	4236349	8472	163	127	45	0.0192398	0.0149906	0.00531161
	Chromosome5	4246266	8492	228	185	60	0.0268488	0.0217852	0.00706547
	Chromosome6	3901718	7802	199	153	49	0.0255063	0.0196104	0.00628044
	Chromosome7	3246334	6492	158	117	39	0.0243376	0.0180222	0.00600739
	Chromosome8	2860106	5722	159	141	65	0.0277875	0.0246417	0.0113597
	Chromosome9	2757828	5517	167	141	66	0.0302701	0.0255574	0.011963
	Chromosome10	2262009	4526	105	96	46	0.0231993	0.0212108	0.0101635
	Chromosome11	2040847	4080	172	169	94	0.0421569	0.0414216	0.0230392
Fusarium nygamai MRC8546	Chromosome1	6495080	12990	600	541	318	0.0461894	0.0416474	0.0244804
	Chromosome2	4843697	9686	334	286	146	0.0344828	0.0295272	0.0150733
	Chromosome3	4980446	9960	643	571	349	0.0645582	0.0573293	0.0350402
	Chromosome4	4476305	9104	399	367	238	0.0438269	0.040312	0.0261424
	Chromosome5	4552085	8320	392	345	214	0.0471154	0.0414663	0.0257212
	Chromosome6	4160260	6888	622	577	403	0.090302	0.0837689	0.0585075
	Chromosome7	3444744	6548	501	546	349	0.0765119	0.0833842	0.0532987
	Chromosome8	3274214	8952	498	469	327	0.05563	0.0523905	0.0365282
	Chromosome9	3118486	6236	549	515	377	0.0880372	0.082585	0.0604554
	Chromosome10	2533857	5066	317	310	310	0.062574	0.0611923	0.0611923
	Chromosome11	2214270	4428	324	313	234	0.0731707	0.0706865	0.0528455
Fusarium mangiferae MRC7560	Chromosome1	6424142	12848	368	298	158	0.0286426	0.0231943	0.0122976
	Chromosome2	4713976	9426	216	161	73	0.0229153	0.0170804	0.00774454
	Chromosome3	4885656	9770	370	330	161	0.037871	0.0337769	0.016479
	Chromosome4	4331818	8662	226	178	112	0.026091	0.0205495	0.01293
	Chromosome5	4448885	8896	258	217	105	0.0290018	0.024393	0.0118031
	Chromosome6	4383957	8766	323	270	165	0.0368469	0.0308008	0.0188227
	Chromosome7	3324372	6648	292	249	181	0.043923	0.0374549	0.0272262
	Chromosome8	3168038	6336	256	216	164	0.040404	0.0340909	0.0258838
	Chromosome9	2970553	5940	306	274	259	0.0515152	0.0461279	0.0436027
	Chromosome10	2536721	5072	241	221	180	0.0475158	0.0435726	0.035489
	Chromosome11	2350892	4700	255	242	207	0.0542553	0.0514894	0.0440426
Fujikuroi fujikuroi IMI58289	Chromosome1	6564208	13130	854	805	557	0.0650419	0.06131	0.0424219
	Chromosome2	5039041	10080	681	624	477	0.0675595	0.0619048	0.0473214
	Chromosome3	5039164	10080	681	616	415	0.0675595	0.0611111	0.0411706
	Chromosome4	3301440	6604	374	347	278	0.0566323	0.0525439	0.0420957
	Chromosome5	4489497	8980	567	519	370	0.0631403	0.0577951	0.0412027
	Chromosome6	4234805	8471	626	579	425	0.0738992	0.0683508	0.0501712
	Chromosome7	3307243	6616	445	397	281	0.0672612	0.060006	0.0424728
	Chromosome8	3269239	6540	568	530	421	0.0868502	0.0810398	0.0643731
	Chromosome9	2984819	5971	273	239	181	0.045721	0.0400268	0.0303132
	Chromosome10	2553298	5108	405	400	316	0.0792874	0.0783085	0.0618637
	Chromosome11	2356638	4715	362	352	280	0.0767762	0.0746554	0.0593849
1The total count of RIP affected windows based on RIP composite, product, substrate index measures using 1 000 bp step size.
2 Per chromosome these percentages reflect the total number of 1000 bp-windows in which RIP was detected, divided by the number of possible 1000 bp-windows. This was calculated for all three of the RIP indices.

## Sheet: S4
Table S4. Percentages of pairwise nucleotide identity between the chromosomes and their homologs1 and level of completeness as indicated by BUSCO analysis2 of F. circinatum (Fc) in F. temperatum (Ft), F. fujikuroi (Ff), F. mangiferae (Fm), F. verticillioides (Fv) and F. nygamai (Fn).
A	Fusarium species
Chromosome	Fc	Ft	Ff	Fm	Fv	Fn
1	6 407 589 bp	93	87.7	87.5	87.2	87.7
		91.3	83.5	84.2	84.2	83.5
2	5 065 897 bp	91.4	86.3	87.2	86.7	86.3
		90.5	85.9	84.1	91	85.9
3	5 081 688 bp	91.7	87.3	86.7	86.6	87.3
		91.7	80.9	81.6	85	80.9
4	4 313 068 bp	93	86.4	85.8	85.3	86.4
		87	78.9	78.4	78.1	78.9
5	4 432 453 bp	93.1	84.57	87	86.2	84.5
		89.9	83.8	79	85.8	83.8
6	4 301 695 bp	92.1	83	85.9	85.8	83.7
		86.8	73.6	74.2	78.4	73.6
7	3 540 654 bp	87.8	86.4	86.6	86.3	86.4
		88.7	74.8	76.2	79.5	74.8
8	3 172 515 bp	92.2	84.9	84.4	84.1	84.9
		83.7	59.2	57.8	60.2	59.2
9	2 981 544bp	85.1	85.7	85.3	84.7	85.7
		88.9	79.1	74.9	78.8	79.11
10	2 698 620 bp	81	80.7	80.2	82	80.7
		84.5	67.5	66.6	66.8	67.5
11	2 228 220 bp	82	79.5	79.8	81.8	79.5
		80.4	67.5	47.4	40.5	46.9
12	535 065 bp	83.1	79.5	-	-	61.8
		37.5	5.7			5.4
							Control species
B	Fc	Ft	Ff	Fm	Fv	Fn	Neurospora crassa	Candida albicans
Complete BUSCOs	98.1	98.8	98,60	99	98.3	98.7	98,10	97,90
Complete and single-copy BUSCOs	97.9	98.6	98,40	98.7	98.1	98.2	98,00	97,30
Complete and duplicated BUSCOs	0.2	0.2	0.2	0.3	0.2	0.5	0,10	0,60
Fragmented BUSCOs	0.7	0.8	0.5	0.6	1.1	0.9	0,80	0,70
Missing BUSCOs	1.2	0.4	0.9	0.4	0.6	0.4	1,00	1,40
Total BUSCO groups searched	100	100	100	100	100	100	100,00	100,00
Genome reference	[5]	[79]	[7]	[8]	[6]	[80]	[48]	[81]
1These chromosome-level assemblies were aligned to those of F. circinatum using LASTZ [72] implemented in Geneious R8, which returned the nucleotide identity (%) values. The percentage of the sequences included in the respective alignments with the F. circinatum chromosomes are indicated below.
2[66] BUSCO analyses using the Sordariomycete dataset, and the Saccharomyceta dataset for the C. albicans genome assembly.

## Sheet: S5
Table S5: List of genomic location of Large RIP Affected Regions (LRARs) in core chromosomes per fungal genome investigated in this study.
Species	Chromosome	Begin (bp)	End (bp)	Size (bp)	Average RIP composite index value
Fusarium circinatum	Chromosome 1	6500	12000	5500	1.04
		13500	55500	42000	1.49
		279000	298500	19500	1.35
		298500	309500	11000	1.34
		1035000	1042500	7500	1.28
		1671000	1694000	23000	1.47
		2617000	2625000	8000	1.29
		3196000	3202500	6500	1.34
		4144000	4152500	8500	1.49
		6393500	6398500	5000	1.34
	Chromosome 2	169500	181500	12000	1.49
		191500	208500	17000	1.41
		1701500	1707500	6000	0.92
		1723500	1750500	27000	1.31
		2209000	2254500	45500	1.3
		2511000	2517000	6000	1.02
		3065000	3085000	20000	1.41
		3116500	3128000	11500	1.23
		3619500	3643500	24000	1.41
		3916500	3921000	4500	1.38
		4470000	4499500	29500	1.47
		4802000	4816500	14500	1.3
		5002500	5021000	18500	1.45
		5027500	5059500	32000	1.29
	Chromosome 3	0	8500	8500	1.28
		221500	238000	16500	1.45
		343500	352000	8500	1.28
		478000	494000	16000	1.43
		892000	934000	42000	1.37
		1621500	1630000	8500	1.39
		1888500	1894000	5500	1.27
		2328500	2334000	5500	1.43
		2534500	2544000	9500	1.24
		2558000	2565500	7500	1.33
		2708000	2713500	5500	1
		2713500	2737000	23500	1.21
		2844000	2853500	9500	1.14
		3052500	3061500	9000	1.23
		3143500	3153000	9500	1.35
		3221000	3228500	7500	1.27
		3502000	3506500	4500	1.22
		3924500	3929000	4500	1.33
		4768000	4777500	9500	1.31
		4787000	4791500	4500	1.15
		4796500	4806500	10000	1.2
		4995500	5023500	28000	1.39
		5064500	5075000	10500	1.44
	Chromosome 4	0	28000	28000	1.27
		254500	271000	16500	1.42
		306500	320000	13500	1.51
		1562000	1568500	6500	1.28
		2180000	2189500	9500	1.39
		2265000	2269500	4500	1.24
		2417500	2436500	19000	1.47
		2619500	2632000	12500	1.27
		2905000	2925000	20000	1.42
		2925000	2931500	6500	1.32
		3430500	3447000	16500	1.43
		3470000	3486500	16500	1.45
		3737500	3746500	9000	1.37
		3930500	3935500	5000	0.9
		4062000	4085000	23000	1.39
		4295000	4304000	9000	1.38
	Chromosome 5	593000	599500	6500	0.93
		1764000	1779000	15000	1.45
		1792000	1806000	14000	1.46
		2203500	2215500	12000	1.38
		2260000	2270500	10500	1.39
		2733000	2757500	24500	1.29
		4363000	4425500	62500	1.36
	Chromosome 6	0	25500	25500	1.17
		25500	30000	4500	0.91
		34500	47500	13000	1.33
		753000	787000	34000	1.36
		1958000	1964000	6000	1.2
		2244000	2248500	4500	1.07
		2834500	2844500	10000	1.2
		3504000	3512500	8500	1.25
		3611000	3616000	5000	1.24
		3617500	3628000	10500	1.44
		3628000	3642500	14500	1.48
		3733000	3742500	9500	1.41
		3968000	3987000	19000	1.35
		4009500	4035500	26000	1.48
		4106500	4145000	38500	1.39
		4156500	4191500	35000	1.4
		4195500	4206000	10500	1.46
	Chromosome 7	11500	20000	8500	1.21
		23000	40500	17500	1.4
		223000	236500	13500	1.41
		301000	306500	5500	1.32
		315500	332000	16500	1.44
		372500	378500	6000	1.31
		549000	558500	9500	1.34
		696500	731000	34500	1.45
		1643000	1650500	7500	1.31
		2037500	2061500	24000	1.3
		2165000	2176000	11000	1.41
		2366000	2375500	9500	1.35
		2503000	2516000	13000	1.47
		2656000	2671000	15000	1.31
		3099500	3116000	16500	1.38
		3177500	3188000	10500	1.42
		3247000	3262000	15000	1.44
		3370000	3386500	16500	1.46
		3405500	3414000	8500	1.44
		3480000	3487000	7000	1.37
		3514500	3529500	15000	1.2
	Chromosome 8	23000	47000	24000	1.19
		47000	74500	27500	1.37
		383000	398500	15500	1.37
		456500	467500	11000	1.48
		1920500	1942500	22000	1.4
		2169500	2191500	22000	1.45
		2352000	2361000	9000	1.36
		2760500	2770000	9500	1.48
		3052000	3061000	9000	1.37
		3094500	3136500	42000	1.42
		3166000	3172515	6515	1.39
	Chromosome 9	7500	23000	15500	1.34
		49000	67000	18000	1.35
		73500	105500	32000	1.37
		1360000	1404500	44500	1.38
		1478500	1486000	7500	1.51
		2779000	2788500	9500	1.37
		2850000	2858500	8500	1.06
		2932000	2966000	34000	1.3
	Chromosome 10	7000	12500	5500	1.36
		14000	32000	18000	1.49
		47000	52500	5500	1.07
		73000	92000	19000	1.35
		194500	205000	10500	1.37
		216000	225500	9500	1.29
		306500	321000	14500	1.42
		334000	357500	23500	1.51
		613000	629500	16500	1.41
		813500	858500	45000	1.41
		1103500	1129500	26000	1.4
		1233000	1239000	6000	1.37
		1790500	1796000	5500	0.95
		1873000	1902000	29000	1.52
		2077000	2085500	8500	1.44
		2206500	2230000	23500	1.37
		2609000	2644000	35000	1.43
		2676500	2693000	16500	1.34
	Chromosome 11	7000	36500	29500	1.41
		54500	59500	5000	1.34
		313500	333500	20000	1.45
		754500	807500	53000	1.35
		926000	945000	19000	1.44
		1120500	1127000	6500	1.27
		1399000	1403500	4500	1.23
		1403500	1419500	16000	1.4
		2195000	2200500	5500	1.24
		2206500	2215500	9000	1.33
		2217500	2223000	5500	1.23
Fusarium temperatum	Chromosome 1	0	7500	7500	1.41
		169500	185000	15500	1.41
		955500	962000	6500	1.58
		1526500	1541000	14500	1.39
		1658000	1724000	66000	1.51
		1889500	1895500	6000	1.25
		2774000	2800000	26000	1.57
		2825500	2837000	11500	1.34
		3691000	3696000	5000	1.29
		4850000	4857000	7000	1.21
		5732500	5748000	15500	1.43
		6170000	6201500	31500	1.42
		6282000	6290000	8000	1.4
		6515500	6523000	7500	1.48
	Chromosome 2	177500	186500	9000	1.43
		186500	218500	32000	1.5
		232000	243000	11000	1.34
		307000	315500	8500	1.38
		463500	493500	30000	1.49
		1095500	1105500	10000	1.28
		1138000	1167500	29500	1.47
		1811500	1826500	15000	1.39
		2147500	2156000	8500	1.12
		2266500	2324500	58000	1.49
		2451500	2459000	7500	1.42
		2720000	2737000	17000	1.46
		3788500	3802000	13500	1.26
		4381500	4400500	19000	1.34
		4536500	4555500	19000	1.44
		4884000	4897000	13000	1.43
		4936500	4942000	5500	1.35
	Chromosome 3	0	10500	10500	1.51
		785000	790500	5500	1.19
		806500	857000	50500	1.48
		1758000	1763000	5000	1.23
		1845500	1851000	5500	1.27
		2550500	2568500	18000	1.39
		2613000	2629500	16500	1.56
		2707500	2744000	36500	1.54
		2744000	2753500	9500	1.36
		3301500	3337500	36000	1.46
		3403000	3407500	4500	1.31
		3443000	3449500	6500	1.34
		3696500	3701500	5000	1.27
		4640500	4652000	11500	1.48
		4653500	4676000	22500	1.36
	Chromosome 4	0	20000	20000	1.3
		141500	173000	31500	1.34
		875500	883000	7500	1.26
		1467000	1473000	6000	1.29
		1666500	1672500	6000	1.26
		2397000	2424500	27500	1.48
		2437500	2484500	47000	1.62
		2520000	2529000	9000	1.63
		2537500	2542000	4500	1.34
		3204000	3237000	33000	1.41
		3733500	3739500	6000	1.31
		3745500	3750000	4500	1.18
		3796500	3805000	8500	1.48
		4407500	4420000	12500	1.31
		4477000	4494000	17000	1.62
		4495000	4506000	11000	1.5
	Chromosome 5	0	8500	8500	1.52
		16000	29500	13500	1.44
		144500	155000	10500	1.37
		373000	402500	29500	1.39
		711000	758500	47500	1.59
		2289500	2294500	5000	1.23
		2319500	2328000	8500	1.47
		2445500	2452000	6500	1.19
		2667000	2690500	23500	1.48
		2759000	2771000	12000	1.29
		2813000	2865500	52500	1.46
		3847000	3855500	8500	1.09
		4091000	4095500	4500	1.13
		4442000	4447000	5000	1.15
	Chromosome 6	0	13000	13000	1.42
		13000	25500	12500	1.45
		423000	433000	10000	1.29
		744500	785000	40500	1.46
		2864000	2869500	5500	1.16
		2869500	2875500	6000	1.24
		3489000	3500500	11500	1.37
		3532000	3569000	37000	1.47
		3596000	3610000	14000	1.39
		3798000	3808500	10500	1.29
		3934000	3942000	8000	1.35
		4094000	4100500	6500	1.52
	Chromosome 7	0	8000	8000	1.35
		96500	108000	11500	1.32
		224000	250000	26000	1.48
		270500	286500	16000	1.56
		337500	346500	9000	1.28
		349500	362000	12500	1.16
		391500	416500	25000	1.48
		1654500	1663500	9000	1.19
		1766500	1773000	6500	1.26
		1923000	1936000	13000	1.6
		1952000	1974000	22000	1.6
		2067500	2075000	7500	1.1
		2092000	2144500	52500	1.5
		2165500	2183500	18000	1.53
		2363500	2370000	6500	1.36
		2422000	2442000	20000	1.43
		2798000	2804500	6500	0.76
		3295000	3304500	9500	1.23
	Chromosome 8	0	10000	10000	1.34
		453500	460000	6500	1.2
		528500	545500	17000	1.42
		974500	991000	16500	1.48
		1895500	1919000	23500	1.53
		2010500	2030000	19500	1.44
		2300000	2363500	63500	1.44
		2591500	2596000	4500	1.1
		2603500	2622500	19000	1.42
		2624500	2642000	17500	1.32
	Chromosome 9	0	13000	13000	1.75
		21000	54000	33000	1.44
		242000	249000	7000	1.27
		255000	264000	9000	1.4
		385500	390500	5000	0.9
		391000	402000	11000	1.22
		1306500	1316500	10000	1.17
		1364000	1421500	57500	1.56
		2882000	2893000	11000	1.38
		2900000	2905500	5500	1.23
	Chromosome 10	0	40000	40000	1.48
		106000	114000	8000	1.24
		704000	762000	58000	1.49
		783000	798000	15000	1.41
		903500	908000	4500	1.24
		1125500	1146500	21000	1.43
		1250500	1265500	15000	1.28
		1604000	1616000	12000	1.43
		1966000	1974500	8500	1.41
		2501000	2517500	16500	1.32
		2565500	2574000	8500	1.3
		2605000	2616500	11500	1.54
	Chromosome 11	0	10500	10500	1.47
		334500	347500	13000	1.33
		383500	390000	6500	1.3
		721500	730500	9000	1.36
		808500	825000	16500	1.5
		825000	885500	60500	1.49
		999500	1019500	20000	1.61
		1474500	1498500	24000	1.34
		1850500	1857000	6500	1.22
Fusarium fujikuroi	Chromosome 1	0	7000	7000	1.19
		127000	150500	23500	1.09
		260000	269000	9000	0.97
		789500	798500	9000	1.18
		1571500	1643000	71500	1.23
		1695500	1702500	7000	1.18
		1739000	1750500	11500	1.24
		1824000	1858500	34500	1.28
		2154000	2163000	9000	1.17
		3154500	3169500	15000	1.17
		4811500	4819000	7500	1.1
		4868500	4891000	22500	1.02
		5733000	5738500	5500	1.11
		6059500	6064000	4500	0.95
		6073500	6079000	5500	1.04
		6553500	6558500	5000	1.13
	Chromosome 2	1565000	1577000	12000	1.01
		1810000	1827000	17000	1.27
		2050500	2068500	18000	1.11
		2163000	2215500	52500	1.2
		2549500	2559500	10000	1.12
		3336500	3358000	21500	1.18
		3413500	3441500	28000	1.2
		3441500	3449000	7500	0.89
		3450000	3455000	5000	0.92
		4422000	4432500	10500	1.05
		4770500	4778000	7500	0.82
		4890000	4908000	18000	0.95
		5033000	5038000	5000	1.05
	Chromosome 3	0	7500	7500	1
		19000	27000	8000	0.98
		42000	51500	9500	1.07
		428500	433500	5000	1.24
		800500	817500	17000	1.13
		927000	954000	27000	1.09
		954000	993500	39500	1.23
		1171000	1183000	12000	1.18
		2165000	2171500	6500	1.1
		2847500	2876500	29000	1.04
		4092000	4115000	23000	1.19
		4115000	4120000	5000	1.15
	Chromosome 4	14500	30500	16000	1.11
		405500	432500	27000	1.15
		787500	794500	7000	1.23
		2102500	2141500	39000	1.27
		2577500	2587500	10000	1.11
		3005000	3010500	5500	0.95
		3134500	3147500	13000	1.04
		3263000	3277500	14500	1.06
	Chromosome 5	7500	13500	6000	1.08
		262000	267500	5500	1.05
		292000	301500	9500	1.15
		804000	809500	5500	1.17
		1285000	1290500	5500	1.12
		1427500	1433000	5500	1.22
		2123000	2128500	5500	1.13
		2722000	2779500	57500	1.15
		2779500	2796000	16500	1.26
		4059000	4075000	16000	1.19
		4150500	4156000	5500	0.97
		4355000	4364500	9500	1.02
		4438500	4452000	13500	1.03
	Chromosome 6	6000	17500	11500	1.13
		573000	585000	12000	1.13
		591000	603500	12500	1.16
		763500	829000	65500	1.28
		1244000	1253000	9000	1.05
		1699500	1720000	20500	1.18
		3408500	3430500	22000	1.14
		3647500	3673000	25500	1.06
		4009500	4017000	7500	1.13
	Chromosome 7	201500	213000	11500	1.11
		225500	235500	10000	1.15
		1873000	1882000	9000	1.18
		1923500	2002500	79000	1.23
		2173000	2180500	7500	1.18
		3099500	3105500	6000	0.96
	Chromosome 8	64500	82500	18000	1.15
		1330000	1347000	17000	1.15
		1364500	1369500	5000	0.96
		1373000	1427500	54500	1.31
		1644000	1650000	6000	1.04
		2351000	2414500	63500	1.19
		2868000	2886500	18500	1.17
		3254500	3262000	7500	1.08
	Chromosome 9	105500	114500	9000	0.97
		300500	306500	6000	1.02
		1358500	1417500	59000	1.22
		1617500	1623500	6000	0.94
	Chromosome 10	0	13000	13000	1.17
		324000	336000	12000	1.04
		672000	741000	69000	1.17
		880000	893000	13000	1.07
		2139000	2144500	5500	1.13
		2258500	2271000	12500	0.92
		2506500	2515500	9000	1.38
		2518500	2525000	6500	0.89
	Chromosome 11	557500	564500	7000	0.84
		730000	736500	6500	0.93
		789000	822500	33500	1.19
		823000	860000	37000	1.25
		988500	993500	5000	1.22
		1831000	1836500	5500	1.01
		2100000	2110000	10000	1
		2155000	2165000	10000	1.03
Fusarium mangiferae	Chromosome 1	0	12500	12500	1.11
		85000	94000	9000	1.09
		95500	110000	14500	1.14
		110000	115000	5000	1.19
		982500	988000	5500	1.11
		1677000	1682500	5500	1.04
	Chromosome 2	2066000	2075000	9000	1.2
		2086000	2095000	9000	1.27
	Chromosome 3	0	9500	9500	0.92
		11000	16500	5500	0.88
		924500	931000	6500	1.11
		1070000	1078500	8500	1.15
		4488000	4504500	16500	1.23
	Chromosome 4	0	7000	7000	1.07
		2387000	2394500	7500	1.14
		2399000	2407500	8500	1.27
		2408500	2414500	6000	1.2
		3115000	3126500	11500	1.15
	Chromosome 5	64500	73500	9000	1.14
		2065000	2070000	5000	0.96
		2179500	2193500	14000	1.28
		4441000	4448885	7885	0.9
	Chromosome 6	0	12500	12500	1.17
		790000	796500	6500	1.16
		3221000	3231500	10500	1.2
		3977000	3991000	14000	1.21
	Chromosome 7	4500	17500	13000	1.17
		1999000	2006500	7500	1.24
		2036500	2043000	6500	1.22
		2229000	2238500	9500	1.2
	Chromosome 8	2351500	2357000	5500	1.18
		2359000	2366500	7500	1.18
		2367000	2374500	7500	1.07
		2978500	2995000	16500	1.2
		3163000	3168000	5000	1.26
	Chromosome 9	1000	7000	6000	1.25
		1318500	1337000	18500	1.21
		1339000	1356500	17500	1.21
		1362000	1367500	5500	1.24
		1374000	1378500	4500	1.26
		1591000	1614000	23000	1.27
		1619500	1627000	7500	1.01
		2964500	2970553	6053	1
	Chromosome 10	7500	14000	6500	1.09
		231500	258500	27000	1.18
		689500	694000	4500	1.25
		694500	720000	25500	1.2
		2531000	2536721	5721	1.05
	Chromosome 11	0	10000	10000	1.11
		186500	195000	8500	1.11
		824000	832500	8500	1.19
		835500	841000	5500	1.1
		842000	846500	4500	1
		1027500	1036000	8500	1.25
		1036500	1055000	18500	1.26
		1482000	1505500	23500	1.17
Fusarium nygamai	Chromosome 1	28000	39000	11000	1.32
		142000	151000	9000	1.3
		196000	208500	12500	1.32
		223500	243000	19500	1.34
		246500	257500	11000	1.28
		279500	291500	12000	1.32
		1772500	1812000	39500	1.23
		5325000	5330500	5500	1.04
		6141000	6150000	9000	1.46
		6153500	6163000	9500	1.29
	Chromosome 2	591000	596000	5000	1.31
		2106000	2161500	55500	1.28
		4818500	4825000	6500	1.2
	Chromosome 3	28500	34000	5500	1.01
		42000	61500	19500	1.26
		77000	84000	7000	1.22
		91000	95500	4500	1.3
		160500	168000	7500	1.29
		173000	180500	7500	0.85
		211000	229000	18000	1.36
		232000	237000	5000	1.02
		260000	264500	4500	1.23
		265500	273000	7500	1.15
		626000	634500	8500	0.99
		980000	1022500	42500	1.28
		2731000	2743000	12000	1.27
		4961000	4965500	4500	1.25
	Chromosome 4	6000	12500	6500	1.1
		25500	35500	10000	1.31
		2429500	2477500	48000	1.34
		3756500	3762500	6000	1.31
		3762500	3771500	9000	1.29
		4396000	4409000	13000	1.23
		4412500	4418500	6000	1.16
	Chromosome 5	3000	10500	7500	1.22
		15000	32500	17500	1.41
		314500	324500	10000	1.05
		326000	346500	20500	1.27
		2698500	2704500	6000	1.29
		2840000	2876000	36000	1.25
	Chromosome 6	1000	14500	13500	1.31
		33500	39000	5500	0.93
		47000	65500	18500	1.34
		69500	76500	7000	0.96
		719500	762000	42500	1.28
		3315000	3342000	27000	1.32
		3539500	3549500	10000	1.32
		3703500	3710000	6500	1.2
		3752500	3757500	5000	1.29
		3763000	3771500	8500	1.04
		4103500	4110000	6500	0.95
		4111000	4121000	10000	1.08
		4142000	4149500	7500	1.06
		4149500	4159000	9500	0.98
	Chromosome 7	194500	225000	30500	1.29
		572500	578500	6000	1.3
		581000	592000	11000	1.26
		1991000	2021000	30000	1.19
		2021500	2032000	10500	1.26
		2980500	2999000	18500	1.17
		3004000	3013500	9500	1.32
		3015000	3029000	14000	1.24
		3098000	3106000	8000	1.16
		3369000	3375500	6500	1.49
		3388500	3399000	10500	1.3
		3402500	3408000	5500	1.17
	Chromosome 8	119000	128000	9000	1.16
		139500	144000	4500	1.1
		162000	168500	6500	1.25
		479500	486500	7000	1.17
		2338000	2344000	6000	1.01
		2344000	2370500	26500	1.2
		2370500	2386500	16000	1.08
		2506000	2517000	11000	1.22
		3204000	3214500	10500	1.21
		3219500	3249000	29500	1.24
		3262500	3271500	9000	1.21
	Chromosome 9	48000	52500	4500	0.95
		57000	67500	10500	1.12
		74500	83500	9000	1.23
		94500	100500	6000	1.37
		104000	120500	16500	1.25
		124000	130500	6500	1.16
		161000	168500	7500	1.24
		207500	214000	6500	1.28
		217000	240500	23500	1.26
		736500	749000	12500	1.23
		1521500	1528000	6500	1.26
		1575000	1610500	35500	1.17
		2936000	2954000	18000	1.22
	Chromosome 10	269000	276500	7500	1.09
		695500	711500	16000	1.25
		711500	739000	27500	1.12
		1724000	1739000	15000	1.14
		2493000	2498500	5500	1.19
		2500000	2510500	10500	1.09
		2522500	2530000	7500	1.13
	Chromosome 11	5500	21500	16000	1.37
		105000	110500	5500	1.03
		768500	816500	48000	1.25
		979000	990000	11000	1.35
		992500	1002500	10000	1.17
		1002500	1010500	8000	1.24
		2203500	2212000	8500	1.19
Fusarium verticillioides	Chromosome 1	448000	454500	6500	1.15
		1588000	1595000	7000	1.19
		5559000	5569000	10000	1.14
	Chromosome 2	2065000	2073000	8000	1.21
	Chromosome 3	659500	664500	5000	1.09
		2536500	2543000	6500	1.22
		2607000	2611500	4500	1.09
	Chromosome 4	208000	215500	7500	1.42
		2330000	2335000	5000	1.33
		3316500	3322500	6000	1.26
	Chromosome 5	1244000	1253000	9000	1.21
		1720500	1725500	5000	1.18
		2627000	2632000	5000	1.09
	Chromosome 6	8000	13000	5000	1.09
		676500	681000	4500	0.95
		2426500	2431000	4500	1.18
	Chromosome 7	1956000	1963500	7500	1.15
		2697500	2705500	8000	1.32
	Chromosome 8	29500	35500	6000	1.1
		1786500	1793000	6500	1.09
		2198000	2204500	6500	1.08
	Chromosome 9	0	8500	8500	1.1
		1299000	1305500	6500	1.26
	Chromosome 10	432000	436500	4500	1.03
		622500	629000	6500	1.14
	Chromosome 11	577500	582000	4500	1.41
		584000	589500	5500	1.26
		812500	817500	5000	1.08
		1587000	1595500	8500	1.18
		2006500	2011500	5000	1.09

## Sheet: S6
Table S6: Estimation of the average gene density for the genome assemblies and the large RIP affected regions (LRARs) in the core chromosome assemblies for the FFSC species investigated in this study.
	F. circinatum	F. temperatum	F. fujikuroi	F. verticillioides	F. nygamai	F. mangiferae
Total count of genes of the entire genome assembly	15517	14298	14405	16290	15781	14626
Total count of genes in LRARs	36	34	11	3	5	2
Estimated gene density of entire genome (per 100 kilo base pairs)	34.41	31.16	34.4247	38.9295	30.5744	31.5946
Estimated gene density in LRARs (per 100 kilo base pairs)	1.47389	1.38043	0.619195	1.06383	0.360101	0.357041

## Sheet: S7
Table S7: List of enriched GO terms of the LRARs in Fusarium circinatum.
		Fusarium circinatum
GO classification	GO Term ID	Description	Frequency
Biological processes	GO:0006355	Regulation of transcription, DNA-templated	0.08917
	GO:0055085	Transmembrane transport	0.0993
Cellular component	GO:0005634	Nucleus	0.08965
	GO:0016021	Integral component of membrane	0.4862
Molecular function	GO:0000981	RNA polymerase II transcription factor activity, sequence-specific DNA binding	0.0064
	GO:0008270	Zinc ion binding	0.04511
	GO:0022857	Transmembrane transporter activity	0.0587
	GO:0003677	DNA binding	0.12549

## Sheet: S8
Table S8: List of AFLP1 markers showing highly significant transmission ratio distortion localised to the genome assemblies of F. circinatum and F. temperatum. The genomic location, RIP status and total count of windows indicating RIP2 are indicated. Genomic regions of AFLP markers with opposite RIP statuses in F. circinatum, in comparison to F. temperatum, are highlighted in grey.
AFLP Marker	Fusarium circinatum					Fusarium temperatum
Chromosome 1	Start (bp)	End (bp)	RIP status	RIP composite index value3	Windows indicating RIP	Chromosome 1	Start (bp)	End (bp)	RIP status	RIP composite index value3	Windows indicating RIP
AA/AA435be	5345893	5346340	RIP	3	5	AA/AA435be	5398915	5399331	RIP	0.341463	10
AA/TC121bh	5992848	5992947	Not RIP	-0.14	0	AA/TC121bh	6066113	6066210	RIP	1.45125	10
GA/CC353be	6104828	6105146	RIP	2	5	GA/CC353be	6168360	6168693	RIP	1.40837	66
GA/AC523bh	6005674	6006171	Not RIP	0	0	GA/AC523bh	6079833	6080333	RIP	1.45125	4
Chromosome 2						Chromosome 2
AT/AC362bh	1598694	1599034	RIP	1	4	AT/AC362bh	1656575	1656916	RIP	1.10714	5
AA/CC826bh	2871750	2872575	Not RIP	0	0	AA/CC826bh	2957637	2958454	Not RIP	-0.213636	0
AA/AC315bh	3007382	3007678	RIP	10	10	AA/AC315bh	3090743	3090903	Not RIP	-0.417862	0
AG/AC327be	3503839	3504139	Not RIP	0	0	AG/AC327be	3551282	3551588	Not RIP	-0.675723	0
AT/AC106be	4090322	4090400	RIP	4	2	AT/AC106be	4120038	4120123	RIP	1.76773	3
AC/AA233be	4102270	4102478	RIP	4	5	AC/AA233be	4132171	4131970	RIP	1.1	8
Chromosome 3						Chromosome 3
GA/AC769bh	2093421	2094175	RIP	1.52	4	GA/AC769bh	2021647	2022401	RIP	0.57	1
AA/AA658bh	1857233	1857866	RIP	1.52	5	AA/AA658bh	1780885	1781512	RIP	1.01299	5
AA/AC333be	1710078	1710385	RIP	3	6	AC/AA333be	1630135	1630450	RIP	0.677419	7
CA/TC463fh	1492486	1492928	Not RIP	0	0	CA/TC463fh	1423287	1423722	Not RIP	-0.393341	0
AA/AC255bh	1221099	1221333	RIP	1.52	4	AA/AC255bh	1152632	1152865	Not RIP	-1.13636	0
AA/AA658bh	1857233	1857866	RIP	1	5	AA/AA658bh	1062632	1062700	RIP	0.836066	3
AT/AC273bh	772040	772289	RIP	0.78	4	AT/AC273bh	677440	677690	Not RIP	-0.278226	0
Chromosome 4						Chromosome 4
GA/CC624bh	4307391	4307997	RIP	1.7	18	GA/CC624bh	4342236	4342794	RIP	1.07229	5
GA/CC426bh	4262859	4263262	RIP	0.56	2	GA/CC426bh	4288183	4288586	RIP	0.739726	4
GA/CC189be	NA3	-	-	-	-	GA/CC189be	4336049	4336215	RIP	0.774648	9
Chromosome 7						Chromosome 7
GA/CC-111be	2877899	2878397	RIP	3	3	GA/CC-111be	2945855	2945346	RIP	1.80712	34
CA/TC-149fh	2972871	2973371	Not RIP	0	0	CA/TC-149fh	3054691	3055191	Not RIP	-0.713538	0
Chromosome 8						Chromosome 8
GA/TC761fh	2934922	2935616	Not RIP	0	0	GA/TC761fh	3023831	3024521	Not RIP	-0.48	0
GA/AC200be	2885895	2886059	Not RIP	0	0	GA/AC200be	2971735	2971905	Not RIP	-0.51	0
CA/TC609bh	2683597	2684186	Not RIP	-0.42	0	CA/TC609bh	2777119	2777648	Not RIP	-0.703384	0
CA/TC263bh	895196	895437	RIP	1.52	4	CA/TC263bh	790503	790728	RIP	0.861111	4
AG/AC216be	1344447	1344648	RIP	4	15	AG/AC216be	1259479	1259676	RIP	0.0145	10
AA/AC337bh	2722544	2722859	Not RIP	0	0	AA/AC337bh	2817836	2818147	Not RIP	-0.74	0
Chromosome 9						Chromosome 9
CA/TC751fh	2438995	2439731	Not RIP	0	0	CA/TC751fh	2446689	2447425	Not RIP	-0.52	0
AA/AC408bh	2152654	2153042	RIP	1	1	AA/AC408bh	2164789	2165140	Not RIP	-0.078125	0
AA/AC577bh	2287454	2288007	RIP	2	2	AA/AC577bh	2302766	2303327	RIP	0.0335472	2
1Transmission ratio calculations previously [35].
2Based on Composite RIP Index calculation for the genomic region of the AFLP marker, where more than one window was identified the average of total targeted windows were calculated. Positive composite RIP Index values indicate RIP targeted regions.
3Values indiciated with a '-' are not found in the current genome assemblies of F. circinatum and/ or F. temperatum.

## Sheet: S9
Table S9: Genomic position, RIP status, count of RIP positive windows recorded and the composite RIP index values for the AFLP markers1 that were inherited according to Mendelian ratio's localised to the genome assemblies of Fusarium circinatum and Fusarium temperatum. The genomic location, RIP status and total count of windows indicating RIP2 are indicated. Genomic regions of AFLP markers with o…
AFLP markers	Fusarium circinatum					Fusarium temperatum
Chromosome 1	Begin (bp)	End (bp)	RIP status	Windows indicating RIP	RIP composite index value	Chromosome 1	Begin (bp)	End (bp)	Windows indicating RIP	RIP status	RIP composite index value
AA/AA230be	6206967	6207517	Not RIP	0	-0.56	AA/AA230be	6317633	6318175	0	Not RIP	-0.680875
AA/CC285bh	1695853	1696118	RIP	16	1.56	AA/CC285bh	1725713	1725998	0	Not RIP	-0.462264
AA/TC204bh	1245363	1245546	Not RIP	0	-0.58	AA/TC204bh	1213685	1214871	0	Not RIP	-0.659674
GA/TC291bh	1083632	1083902	RIP	4	0.22	GA/TC291bh	1051547	1051818	0	Not RIP	-0.795015
Chromosome 2						Chromosome 2
AA/CC564be	90283	90823	RIP	4	0.61	AA/CC564be	39717	40258	0	Not RIP	-0.537937
CA/TC647fe	4405329	4405947	Not RIP	0	-0.43	CA/TC647fe	4455323	4455946	0	Not RIP	-0.484723
AT/AC504bh	739185	739670	Not RIP	0	-0.73	AT/AC504bh	749603	750073	0	Not RIP	-0.226755
Chromosome 3						Chromosome 3
AA/TC116be	4108474	4108568	RIP	8	1.56	AA/TC116be	4016109	4016203	0	Not RIP	-0.567033
AT/AC198be	4417320	4417501	Not RIP	0	-0.92	AT/AC198be	4318713	4318890	0	Not RIP	-0.616337
CA/TG416be	4007497	4007891	RIP	5	1.57	CA/TC416be	3916565	3916959	0	Not RIP	-0.591694
AA/AC134be	625792	625883	Not RIP	0	-1.03	AA/AC134be	532690	532789	0	Not RIP	-0.671429
AA/AC273be	772040	772289	Not RIP	0	-0.42	AA/AC273be	677440	677690	0	Not RIP	-0.616337
AT/AC203bh	4417320	4417501	Not RIP	0	-0.58	AT/AC203bh	4318713	4318890	0	Not RIP	-0.588605
AT/AC249bh	4066109	4066336	Not RIP	0	-0.74	AT/AC249bh	3973808	3974033	0	Not RIP	-0.112179
AT/AC625bh	34888	35490	Not RIP	0	-0.92	AT/AC625bh	NA3	-	-	-	-
Chromosome 4						Chromosome 4
GA/TC244be	3011280	3011503	RIP	5	0.14	GA/TC244be	3007992	3008215	2	RIP	1.57
GA/TC169bh	994182	994331	RIP	17	1.58	GA/TC169bh	973370	973532	0	Not RIP	-0.741379
Chromosome 5						Chromosome 5
GA/TC285be	3706029	3706292	Not RIP	0	-0.58	GA/TC285be	3810498	3810760	0	Not RIP	-0.639072
Chromosome 6						Chromosome 6
MAT-1H	1068237	1068762	Not RIP	0	-0.76	MAT-1H	NA3	-	-	-	-
Chromosome 7						Chromosome 7
CA/TC49bh	2949134	2949161	Not RIP	0	-0.41	CA/TC49bh	NA3	-	-	-	-
CA/TC287bh	2263232	2263499	Not RIP	0	-1.24	CA/TC287bh	2355063	2355324	5	RIP	1.24233
Chromosome 8						Chromosome 8
AG/AA540be	89535	89603	RIP	4	0.54	AG/AA540be	2623808	2623876	33	RIP	1.36529
Chromosome 9						Chromome 9
GA/TC426fe	1043365	1043766	Not RIP	0	-0.71	GA/TC426fe	1034165	1034560	0	Not RIP	-0.837975
GA/TC574bh	610431	610983	Not RIP	0	-1.06	GA/TC574bh	610691	611238	0	Not RIP	-0.846429
Chromosome 10						Chromosome 10
AT/AC93be	NA3	-	-	-	-	AT/AC93be	2013256	2013445	3	RIP	0.577206
CA/TG413be	1215450	1215833	Not RIP	0	-0.71	CA/TG413be	1124238	1124626	32	RIP	1.39264
GA/TC242be	809872	810092	RIP	11	1.76	GA/TC242be	700526	700747	4	RIP	0.90892
GA/CC271bh	2397123	2397375	Not RIP	0	-0.21	GA/CC271bh	2307106	2307359	0	Not RIP	-0.819781
GA/TC138bh	556233	556349	Not RIP	0	-0.67	GA/TC138bh	455257	455371	0	Not RIP	-0.718254
Chromosome 11						Chromosome 11
AT/AC138bh	1012105	1012219	Not RIP	0	-0.84	AT/AC138bh	NA3	-	-	-	-
1Transmission ratio calculations previously [35].
2Based on composite RIP Index calculation for the genomic region of the AFLP marker, where more than one window was identified the average of total targeted windows were calculated. Positive Composite RIP Index values indicate RIP targeted regions.
3Values indiciated with a '-' are not found in the current genome assemblies of F. circinatum and F. temperatum.

## Sheet: S10
Table S10: Summary of putative pseudogenes identified in the LRAR1,2 and surrounding genomic regions of Fusarium circinatum in comparison to putatitive pseudogenes in the remainder of the genome.
Description	LRARs	Genome
Total count of putative pseudogenes identified	138	1383
Total count of putative pseudogenes without a start codon	59	900
Total count of putative pseudogenes without a stop codon	27	412
Total count of putative pseudogenes with multiple stop codons predicted	3	120
Total count of putative pseudogenes with less than 20 amino acids	3	37
Total count of putative pseudogenes with less than 40 amino acids	9	85
Total count of putative pseudogenes with less than 100 amino acids	49	1330
Percentage of genes representing putative pseudogenes (%)	13.19	8.9
1 LRARs: Large RIP affected regions (Table S6).
2All LRARs and LRAR proximal genomic regions ( the genomic regions 10 000 bp up- and downstream directly adjacent to the LRARs) were investigated for putative pseudogenes using CLC software.

[truncated: 1 more sheets: S11]
